# Supplementary material for: Pathogen Detection in Early Phases of Experimental Bovine Tuberculosis
Source: Vet Sci. 2024 Aug 7;11(8):357. doi: 10.3390/vetsci11080357 (PMC11359862; doi:10.3390/vetsci11080357)
Supplement: Supplementary file 1 [file vetsci-11-00357-s001.zip]

Archive with 1 entries (1 files):
- vetsci-3080044-supplementary.pdf
